# Supplementary material for: Lupane Triterpene Derivatives Improve Antiproliferative Effect on Leukemia Cells through Apoptosis Induction
Source: Molecules. 2022 Nov 26;27(23):8263. doi: 10.3390/molecules27238263 (PMC9738192; doi:10.3390/molecules27238263)
Supplement: Supplementary file 1 [file molecules-27-08263-s001.zip]

Archive with 1 entries (1 files):
- molecules-2041466-supplementary.pdf
